# Supplementary material for: Erythropoietin promotes hippocampal mitochondrial function and enhances cognition in mice
Source: Commun Biol. 2021 Aug 5;4:938. doi: 10.1038/s42003-021-02465-8 (PMC8342552; doi:10.1038/s42003-021-02465-8)
Supplement: Supplementary file 4 — Supplementary Data 1 [file 42003_2021_2465_MOESM4_ESM.xlsx]

## Sheet: Figure 1
Figure 1b	EPO (pg/mg protein)
WT P1	Tg P1	WT P3	Tg21 P3	WT P7	Tg P7	WT P14	Tg21 P14	WT P21	Tg21 P21	WT P60	Tg21 P60
39.9	90.1	39.6148	151.6	18.5609	184.5	5.2	97.5	7.6	56	9.32258	17.6768
38.4194	83.174	34.4149	120.482	15.1046	173.176	5.77454	107.934	10.657	112.602	4.77612	18.4167
41.4274	97.0736	23.1672	97.3459	9.78318	198.035	5.45727	151.434	4.13765	77.4265	7.47331	28.5769
27.1442	66.7405	17.2472	158.02	12.2639	208.781	5.13562	88.2822	3.22629	54.4731	8.34459	19.7017
32.3967	71.6634	34.4	145.084	11.489	160.224	5.28102	106.742	3.38391	57.6356	7.20497	19.8571
46.7227	120.482			11.9048	207.781	5.36569	57.503	11.8081	38.7598	6.7101	19.1573
45.1707	97.3459			7.18022	136.51	3.63462	50.9938	3.38391	49.4684	4.46746	33.8416
				16.8		7.038	32.6915	11.8081	56.6736	5.90062	19.1229
				6.48556		7.53981	106.742	4.13765	57.6356	3.17438
				27.8571				10.657	103.846	2.75816
				15.4355				3.22629	66.0034	7.61831
				12.2639						8.38575
Figure 1c	EPOR mRNA expression hippocampus (fold change)
WT P3	0.72	0.723	0.6382	1.1913	1.3278	1.2848	1.0504
WT P7	1.3287	1.9139	1.4692	1.7538	2.4233	1.9834	1.3213
WT P14	2.0314	2.967	2.9049	2.0562	3.5541	3.5271
WT P21	2.6935	2.6805	2.69	2.5045	2.7559
WT P60	4.44	4.3	3.42	3.45	4.976
Tg21 P3	1.7771	1.1647	1.7648	0.2323	0.605	1.11
Tg21 P7	1.15	2.4158	2.6749	2.6611	2.5019	0.9408	2.24
Tg21 P14	2.7321	3.0022	1.9372	3.7334	2.7779
Tg21 P21	2.1142	3.0713	2.59	3.736	2.4949	2.6954	3.3508
Tg21 P60	3.86	4.44	4.33	4.02	5.0543
Figure 1e	Erk1/2 expression hippocampus normalized to vinculin
WT P3	8.83739	11.1228	8.07445	9.34489
WT P7	13.669	7.69632	7.45481	9.60673
WT P14	11.2539	5.77114	5.93012	10.9851
WT P21	10.537	5.68367	4.44032	10.2203
Tg21 P3	12.9492	14.8553	6.81477	11.5397
Tg21 P7	15.3538	6.95964	7.11015	9.80788
Tg21 P14	15.2795	7.85721	6.25129	13.1294
Tg21 P21	13.0727	6.21542	5.68279	8.32365
Figure 1g	pErk1/2 expression hippocampus noralized to vinculin
WT P3	2.06851	1.61076	1.31416	1.66448
WT P7	0.16608	0.260994	0.879152	0.768742
WT P14	1.08778	1.02737	1.05896	0.752063
WT P21	2.58298	2.31354	1.93074	2.27576
Tg21 P3	3.17185	2.40732	3.8644	3.14785
Tg21 P7	1.23472	1.61001	1.59764	1.48079
Tg21 P14	1.51338	1.34817	1.95237	1.27131
Tg21 P21	3.80231	2.66471	3.87559	3.78087
Figure 1i	AKT expression hippocampus nomalized to b-actin
WT P3	31.5804	32.1292	36.9249
WT P7	42.7595	45.4468	35.3531
WT P14	32.5747	44.788	37.7984
WT P21	36.7378	25.4704	29.2161
Tg21 P3	37.5995	34.1783	36.2494
Tg21 P7	49.2947	40.0176	46.4957
Tg21 P14	34.2094	46.1234	38.4063
Tg21 P21	51.5031	24.7213	30.5056
Figure 1k	pAKT expression normalized to AKT
WT P3	7.77159	7.33129	6.23449
WT P7	15.4496	9.76514	16.9025
WT P14	18.1629	19.2185	21.205
WT P21	12.2594	22.2276	33.1028
Tg21 P3	48.9799	31.0111	51.764
Tg21 P7	29.9987	51.2346	23.4325
Tg21 P14	42.2008	38.4153	38.681
Tg21 P21	24.815	40.7844	44.795

## Sheet: Figure 2
Figure 2b-e	Mass-specific leak(LN), NADH-linked (PCI), NADH- and succinate-linked (PCII+CII), and non-coupled NADH- and succinate-linked (ECI+ECII) respiration in WT
LN	P3	9.16	12.88	2.34	12.88	9.56	13.39	7.42
PCI	P3	21.92	25.6	19.19	22.03	23.23	19.64	21.43
PCI+CII	P3	30.77	34.94	24.41	23.6	29.72	26.1	34.49
ECI+CII	P3	53.22	60.96	44.48	41.64	52.49	41.7	60.98
LN	P7	8	7.04	13.1	4.48	7.38	7.04	7.38
PCI	P7	22.35	39.14	37.69	25.94	27.37	22.65	27.37
PCI+CII	P7	27.03	51.03	53.31	31.72	36.59	29.41	36.59
ECI+CII	P7	43.02	71.18	65.49	56.17	60.82	47.16	60.82
LN	P14	6.42	8.98	9.05	17.25	17.04	6.81	17.49
PCI	P14	43.17	25.89	32.37	45.51	49.47	28.76	27.37
PCI+CII	P14	51.71	39.73	59.92	51.16	60.13	64.58	35.95
ECI+CII	P14	84.47	40.92	75.16	76.93	85.33	81.83	62.61
LN	P21	7.84	12.57	11.74	17.82	6.4	14.77	4.92	14.43
PCI	P21	66.34	62.15	53.17	53.96	50.99	70.43	39.43	58.79
PCI+CII	P21	85.67	71.81	60.73	61.46	63.47	89.48	54.02	71.87
ECI+CII	P21	122.85	98.95	84.82	80.39	120.13	107.36	79.56	113.04
LN	P60	22.83	21.49	22	18.32	22.15	20.34	19.33	18.19
PCI	P60	49.35	62.43	45.42	77.91	48.89	53.75	51.01	50.1
PCI+CII	P60	76.72	81.89	62.22	100.7	64.41	62.74	65.49	64.12
ECI+CII	P60	104.89	107.3	84.3	125.89	73.79	70.55	74.66	73.09
Figure 2b-d,f	Mass-specific leak(LN), NADH-linked (PCI), NADH- and succinate-linked (PCII+CII), and non-coupled NADH- and succinate-linked (ECI+ECII) respiration in Tg21
LN	P3	1.68	9.59	4.22	8.47	18.5	13.11	6.84
PCI	P3	20.43	14.86	4.03	12.71	27.55	35.49	16.16
PCI+CII	P3	30.53	22.56	5.68	16.28	33.3	46.84	24.58
ECI+CII	P3	43.98	33.69	14.42	27.17	57.86	66.68	40.59
LN	P7	9.98	8.46	3.9	7	6.66	17.12	4.26	10.22
PCI	P7	36.68	33.69	41.57	20.14	25.39	31.4	43.04	24.85
PCI+CII	P7	46.47	42.65	52.42	25.71	31.87	39.36	56.35	28.37
ECI+CII	P7	64.06	65.15	79.43	36.38	50.51	70.8	84.32	49.64
LN	P14	12.08	10.81	10.73	16.76	12.07	19.01	15.33
PCI	P14	56.61	52.62	76.6	60.98	55.52	46.41	69.3
PCI+CII	P14	72.21	63.96	101.01	74	55.3	55.61	61.15
ECI+CII	P14	111.43	98.2	156.01	104.75	80.76	103.92	106.03
LN	P21	19.91	13.86	10.15	26.43	16.91	15.6	15.36	12.92
PCI	P21	88.36	56.37	76.53	94.2	77.55	76.01	74.82	73.51
PCI+CII	P21	107.99	68.15	102.4	111.72	97.89	97.65	85.85	85.95
ECI+CII	P21	167.75	110.69	155.79	175.09	155.54	159.7	154.33	134.52
LN	P60	20.57	16.8	4.98	18.88	15.63	19.3	22.66	19.99	19
PCI	P60	71.35	49.8	38.3	41.53	48.23	60.43	101.78	66.98	80.92
PCI+CII	P60	90.81	67.85	50.61	56.59	58.8	90.11	123.71	86.4	108.14
ECI+CII	P60	113.13	88.77	72	99	81.48	115.96	159.55	96.6	127.2

## Sheet: Figure 3
Figure 3a	Cytochrome c oxidase (COX, CIV) activity
WT P3	23.7	28.42	20.71	24.27	28.82	29.13	33.41
WT P7	36.23	37.01	30.98	23.39	24.61	20.49	33.45
WT P14	32.95	20.32	38.5	34.61	32.6	33.46	30.85
WT P21	58.76	55.84	50.86	58.49	53.11	55.04	47.27	43.85
WT P60	40.61	40.02	48.97	53.21	41.93	35.48	34.52	30.04
Tg21 P3	28.02	29.15	31.67	48.53	29.68	31.81	27.97
Tg21 P7	31.27	36.06	30.18	27.23	31.58	46.97	33.63	26.17
Tg21 P14	46.25	45.16	54.54	44.36	46.22	46.82	53.53
Tg21 P21	77.79	66.18	50.24	82.35	67.32	66.17	83.23	48.5
Tg21 P60	40.31	61.81	43.65	55.68	53.73	49.24	50.68	50.73	53.6
Figure 3b-e	Mitochondria-specific leak(LN), NADH-linked (PCI), NADH- and succinate-linked (PCII+CII), and non-coupled NADH- and succinate-linked (ECI+ECII) respiration in WT
LN	P3	38.6498	45.3202	11.2989	53.0696	33.1714	45.9664	22.2089
PCI	P3	92.4895	90.0774	92.6606	90.7705	80.6037	67.4219	64.1425
PCI+CII	P3	129.831	122.942	117.866	97.2394	103.123	89.5984	103.233
ECI+CII	P3	224.557	214.497	214.775	171.57	182.13	143.151	182.52
LN	P7	22.0811	19.0219	42.2853	19.1535	29.9878	34.3582	22.0628
PCI	P7	61.6892	105.755	121.659	110.902	111.215	110.542	81.8236
PCI+CII	P7	74.6067	137.882	172.079	135.614	148.679	143.533	109.387
ECI+CII	P7	118.741	192.326	211.394	240.145	247.135	230.161	181.824
LN	P14	19.4841	44.1929	23.5065	49.8411	52.2699	20.3527	56.6937
PCI	P14	131.017	127.411	84.0779	131.494	151.748	85.9534	88.7196
PCI+CII	P14	156.935	195.522	155.636	147.819	184.448	193.007	116.532
ECI+CII	P14	256.358	201.378	195.221	222.277	261.748	244.561	202.95
LN	P21	13.3424	22.5107	23.083	30.4667	12.0505	26.835	10.4083	32.9076
PCI	P21	112.9	111.3	104.542	92.2551	96.0083	127.961	83.4144	134.071
PCI+CII	P21	145.796	128.6	119.406	105.078	119.507	162.573	114.28	163.9
ECI+CII	P21	209.071	177.203	166.772	137.442	226.191	195.058	168.31	257.788
LN	P60	56.2177	53.6982	44.9255	34.4296	52.8261	57.3281	55.9965	60.5526
PCI	P60	121.522	155.997	92.7507	146.42	116.599	151.494	147.769	166.778
PCI+CII	P60	188.919	204.623	127.057	189.25	153.613	176.832	189.716	213.449
ECI+CII	P60	258.286	268.116	172.146	236.591	175.984	198.844	216.28	243.309
Figure 3b-d,f	Mitochondria-specific leak(LN), NADH-linked (PCI), NADH- and succinate-linked (PCII+CII), and non-coupled NADH- and succinate-linked (ECI+ECII) respiration in Tg21
LN	P3	5.99572	32.8988	13.3249	17.4531	62.3315	41.2135	24.4548
PCI	P3	72.9122	50.9777	12.725	26.19	92.8235	111.569	57.7762
PCI+CII	P3	108.958	77.3928	17.935	33.5463	112.197	147.249	87.8799
ECI+CII	P3	156.959	115.575	45.532	55.986	194.946	209.62	145.12
LN	P7	31.9156	13.6871	8.93471	12.5718	12.3953	34.7685	8.40568	20.1459
PCI	P7	117.301	54.5057	95.2348	36.171	47.2548	63.7693	84.925	48.9848
PCI+CII	P7	148.609	118.275	173.691	94.4179	100.918	83.7982	167.559	108.407
ECI+CII	P7	204.861	180.671	263.188	133.603	159.943	150.735	250.729	189.683
LN	P14	26.1189	23.9371	19.6736	37.7818	26.1142	40.6023	28.6381
PCI	P14	122.4	116.519	140.447	137.466	120.121	99.1243	129.46
PCI+CII	P14	156.13	141.63	185.204	166.817	119.645	118.774	114.235
ECI+CII	P14	240.93	217.449	286.047	236.136	174.73	221.956	198.076
LN	P21	25.5945	20.9429	20.203	32.0947	25.1188	23.5756	18.4549	26.6392
PCI	P21	113.588	85.1768	152.329	114.39	115.196	114.871	89.8955	151.567
PCI+CII	P21	138.822	102.977	203.822	135.665	145.41	147.574	103.148	177.216
ECI+CII	P21	215.645	167.256	310.092	212.617	231.046	241.348	185.426	277.361
LN	P60	51.0295	27.1801	11.4089	33.908	29.0899	39.1958	44.7119	39.4047	35.4478
PCI	P60	177.003	80.5695	87.7434	74.5869	89.7636	122.725	200.829	132.032	150.97
PCI+CII	P60	225.279	109.772	115.945	101.634	109.436	183.002	244.1	170.313	201.754
ECI+CII	P60	280.65	143.618	164.948	177.802	151.647	235.5	314.818	190.42	237.313

## Sheet: Figure 4
Figure 4a	Ratio of mitochondria DNA normalized to nuclear
WT P7	0.966962	1.07104	0.845863	0.816135
WT P14	2.20898	2.22119	2.50051	2.66233
WT P21	3.19248	2.31631	1.27783	3.28498
Tg21 P7	0.913273	3.11374	3.2763	1.7262
Tg21 P14	3.82993	2.9614	4.57596	3.01921
Tg21 P21	4.29074	3.96538	5.91275	5.82381
Figure 4c	VDAC1 protein expression normalized to Vinculin and WT
WT P3	0.761746	1.06564	1.17261
WT P7	0.424465	1.74289	0.832641
WT P14	0.57793	1.34663	1.07544
WT P21	0.636626	1.04952	1.31385
Tg21 P3	1.17194	1.95109	1.09583
Tg21 P7	1.5532	1.84572	1.23543
Tg21 P14	4.42766	5.02776	5.29604
Tg21 P21	2.411	1.667	2.087
Figure 4e	Complex I protein expression normalized to bactin and WT
WT P7	1.191	0.495	1.314	1.06
WT P14	1.013	1.007	0.945	1.036
WT P21	0.609	0.983	1.565	0.844
WT P60	1.093	0.256	1.651	1
Tg21 P7	1.736	3.225	3.026	2.662
Tg21 P14	5.649	4.935	4.001	1.533
Tg21 P21	2.209	1.861	1.675	1.951
Tg21 P60	1.12	0.932	0.438	0.83
Figure 4f	Complex II protein expression normalized to bactin and WT
WT P7	1.088	1	0.922	1.033
WT P14	1.357	0.7	1.461	0.483
WT P21	0.503	1.237	2.028	0.232
WT P60	0.742	0.933	1.325	1.012
Tg21 P7	0.9	1.094	0.588	0.867
Tg21 P14	1.222	1.207	3.198	1.289
Tg21 P21	2.24	3.316	1.343	1.649
Tg21 P60	1.779	2.252	2.063	2.003
Figure 4g	Complex III protein expression normalized to bactin and WT
WT P7	0.865	1.013	1.123	0.9
WT P14	1.045	1.544	1.079	0.332
WT P21	0.712	1.81	1.028	0.45
WT P60	0.995	0.714	1.291	1.09
Tg21 P7	9.485	10.661	19.441	15
Tg21 P14	0.654	2.539	1.727	0.525
Tg21 P21	3.812	4.83	4.63	3.416
Tg21 P60	4.798	2.552	4.609	3.986
Figure 4h	Complex IV protein expression normalized to bactin and WT
WT P7	0.171	1.039	1.79	1
WT P14	0.681	1.208	1.319	0.792
WT P21	0.543	1.121	1.64	0.697
WT P60	0.833	0.706	1.461	1.1
Tg21 P7	5.097	8.05	6.599	6.587
Tg21 P14	4.315	2.948	3.198	2.231
Tg21 P21	2.777	2.936	3.051	1.767
Tg21 P60	3.457	2.864	2.041	2.789
Figure 4i	Complex V protein expression normalized to bactin and WT
WT P7	0.781	0.943	1.276	1.027
WT P14	0.736	1.386	0.86	1.019
WT P21	0.413	1.489	1.464	0.634
WT P60	1.056	0.149	1.795	1.485
Tg21 P7	2.383	4.571	2.554	3.197
Tg21 P14	1.508	2.208	1.478	2.046
Tg21 P21	0.444	0.852	0.464	0.261
Tg21 P60	1.601	1.719	1.228	1.516

## Sheet: Figure 5
Figure 5b	Haematocrit
Saline	38	42	38.6	40	33.9	37.5	37	43	38
EPO (5IU/g)	55.3	45	53.8	52	46	42	54.4	52.2	49.5	49	60	46
Figure 5d	AKT expression hippocampus nomalized to vinculin
Saline	0.902797	2.07364	0.302065	0.527542	1.28713	1.19093	0.824326	0.891573
EPO (5IU/g)	1.03041	1.99667	0.711089	0.488857	2.30928	1.64624	0.956363	2.13182
Figure 5e	Erk1/2 expression hippocampus nomalized to vinculin
Saline	0.710835	1.22646	0.518916	0.976385	0.655593	1.23628	1.16971	1.50582
EPO (5IU/g)	0.452918	1.63732	1.04577	0.759783	2.01635	1.00193	1.18783	2.31938
Figure 5f	VDAC1 expression hippocampus nomalized to vinculin
Saline	0.875842	2.15386	0.320775	0.966281	1.54221	1.11582	0.4136	0.611609
EPO (5IU/g)	4.43022	3.4792	0.907392	1.01417	5.23658	3.39991	2.40034	2.8617
Figure 5h	pAKT expression hippocampus nomalized to vinculin
Saline	0.533326	0.803868	1.20498	0.850054	1.08584	1.57962	0.995328	0.946991
EPO (5IU/g)	1.39515	1.13197	1.19357	1.89731	1.0312	1.35874	1.22729	1.97996
Figure 5i	pErk1/2 expression hippocampus nomalized to vinculin
Saline	0.599313	1.16972	1.27276	0.841008	1.47152	0.819011	0.826661
EPO (5IU/g)	1.70882	1.43417	1.33292	2.38987	1.22527	1.2453	1.98153
Figure 5j	Cytochrome c oxidase (COX, CIV) activity
Saline	50.3862	71.3732	54.6226	68.1443	78.8083	69.5329	64.1277	51.1385
EPO (5IU/g)	105.679	110.218	91.1347	81.7859	85.2602	99.492	128.425	162.72
Figure 5k	Mass-specific leak(LN), NADH-linked (PCI), NADH- and succinate-linked (PCII+CII), and non-coupled NADH- and succinate-linked (ECI+ECII) respiration
LN	saline	7.65	6.4	9.68	8.63	8.16	18.24	13.79	9.28
PCI	saline	30.57	36.41	40.3	51.39	68.61	65.96	62.1	68.29
PCI+CII	saline	48.82	58.61	52.03	81.68	94.8	108.65	86.97	97.63
ECI+CII	saline	53.54	68.8	66.82	114.76	131.47	129.96	110.47	113.47
LN	EPO (5IU/g)	13.02	9.63	13.76	11.84	16.62	23.83	23.06	20.59
PCI	EPO (5IU/g)	73.01	76.92	83.12	47.37	90.93	100.09	92.67	90.64
PCI+CII	EPO (5IU/g)	119.11	121.18	122.38	72.5	136.26	153.79	151.53	149.79
ECI+CII	EPO (5IU/g)	127.06	145.25	153.78	87.18	161.74	185.51	182.38	181.37
Figure 5l	Mitochondria-specific leak(LN), NADH-linked (PCI), NADH- and succinate-linked (PCII+CII), and non-coupled NADH- and succinate-linked (ECI+ECII) respiration
LN	saline	15.1742	8.96611	17.7234	12.6601	10.3501	26.2378	21.5041	18.1548
PCI	saline	60.6702	51.0145	73.7826	75.4144	87.0576	94.8556	96.8422	133.53
PCI+CII	saline	96.8911	82.119	95.2622	119.863	120.287	156.251	135.619	190.904
ECI+CII	saline	106.256	96.4016	122.325	168.408	166.828	186.898	172.26	221.896
LN	EPO (5IU/g)	12.3247	8.74034	15.0951	14.478	19.4982	23.9527	17.9568	11.2675
PCI	EPO (5IU/g)	69.0836	69.7916	91.2041	57.9249	106.647	100.602	72.1605	49.6031
PCI+CII	EPO (5IU/g)	112.713	109.95	134.287	88.6408	159.821	154.571	117.99	81.9784
ECI+CII	EPO (5IU/g)	120.229	131.787	168.74	106.597	189.699	186.459	142.014	99.2624

## Sheet: Figure 6
Figure 6a	PGC-1a mRNA expression in hippocampus from WT and Tg21 mice.
WT P3	1.01876	0.988187	0.842661	1.15039
WT P7	0.93023	0.967953	0.795958	0.987423
WT P14	2.27846	2.12871	1.69807	1.86
WT P21	2.33558	2.27361	1.52986	1.98976
Tg21 P3	1.54238	0.897074	0.649144	0.768687
Tg21 P7	1.29837	1.12366	1.16197	0.788329
Tg21 P14	1.85184	2.28321	2.79784	1.8726
Tg21 P21	2.24571	2.60317	2.96755	2.89229
Figure 6b	ATG5 mRNA expression in hippocampus from WT and Tg21 mice.
WT P3	1.48717	1.06455	0.753253	0.695021
WT P7	0.548565	1.02451	1.01885	1.29132
WT P14	2.92085	2.97169	1.72495	1.48363
WT P21	4.80164	2.19428	1.54472	2.57015
Tg21 P3	2.42882	1.43471	0.945577	1.02374
Tg21 P7	0.919006	1.11003	0.86186	1.01678								v
Tg21 P14	2.07277	1.69653	4.55623	1.94327
Tg21 P21	3.73722	2.60892	3.72695	3.67793
Figure 6c	MFN2 mRNA expression in hippocampus from WT and Tg21 mice.
WT P3	1.24679	1.00645	0.889715	0.857047
WT P7	1.68059	1.00134	1.20148	1.12439
WT P14	2.44719	2.96793	2.10367	2.45197
WT P21	3.25961	3.29038	2.27586	2.77119
Tg21 P3	2.10092	1.27565	1.00227	1.04703
Tg21 P7	1.39587	1.40654	1.65158	1.12564
Tg21 P14	1.94074	2.42213	3.39475	2.30667
Tg21 P21	4.3859	3.14708	4.4289	4.19319
Figure 6d	MFN1 mRNA expression in hippocampus from WT and Tg21 mice.
WT P3	0.738979	0.955309	1.02639	1.27932
WT P7	1.19651	1.13316	1.13122	1.26304
WT P14	0.810546	1.02687	1.19534	1.65848
WT P21	1.00369	1.23722	0.985226	1.32334
Tg21 P3	1.03	0.678324	0.828826	0.801094
Tg21 P7	1.2489	1.04823	1.29156	1.63097
Tg21 P14	0.972362	1.46043	0.91705	1.06115
Tg21 P21	1.50612	1.91805	1.26359	1.71056
Figure 6e	DNM2 mRNA expression in hippocampus from WT and Tg21 mice.
WT P3	1.19154	0.803909	1.19784	0.806707
WT P7	0.787136	1.03374	0.922363	1.29619
WT P14	1.71298	1.05804	1.01773	1.02186
WT P21	1.10899	1.17753	0.579905	1.45197
Tg21 P3	0.311363	0.844296	0.918349	1.04059
Tg21 P7	1.0396	1.24764	0.967667	1.13189
Tg21 P14	0.784229	1.32708	1.79994	0.955689
Tg21 P21	1.76625	1.32571	1.19314	1.56118
Figure 6f	DRP1-DNM1 mRNA expression in hippocampus from WT and Tg21 mice.
WT P3	1.08347	0.953042	1.25888	0.704613
WT P7	0.519373	0.855513	0.797425	0.673375
WT P14	1.08509	1.25753	0.822989	0.818181
WT P21	0.891112	0.987748	0.524831	1.17388
Tg21 P3	0.468054	0.733877	1.31938	1.0527
Tg21 P7	1.18576	0.845095	0.655589	1.09836
Tg21 P14	1.02081	1.83709	1.42016	0.718383
Tg21 P21	1.79833	1.3454	2.09902	1.8895
Figure 6h	Mitochondria number in the total field of view (P14)
WT	10	11	10	6	5	10	11	7	9	7	8	8	12	8	12	13	5	7	3	3	8	5	4	4
Tg21	17	16	8	12	14	9	8	15	6	10	8	11	10	7	8	5	8	20	7	6	9	7	7	10
Figure 6i	Mitochondria size (P14)
WT	1.92981	1.89771	0.651374	2.20837		1.93888		1.07414	2.60825	1.27266		2.1771	1.0327	1.65794	2.89624	2.58883	1.10429	1.37246	1.75337	1.89815	1.63353	0.700643	0.589071	0.993556	1.49498	1.96306	2.21951	0.196102	0.324334	0.399249
Tg21	2.52525	3.30682	1.52834	2.2746	1.49084	2.78322	1.53869	2.05878	1.64233	1.80407	3.44658	2.90921	2.34381	3.00841	2.41601	2.03591	2.31521	2.58949	1.85058		1.22601	1.29371	2.2609	0.937582	2.1142	2.95752	1.38059	1.43459
Figure 6j	Mitochondria mass in presynaptic terminals (P14)
WT	0	0	0.0670996	0	0	0	0	0	0	1.83169	0	0	0	0	0	1.15364	0	0	0	0	0	0	0	0	0	0	0	0	0.443377	0	0	0	0	0.612814	0	0	0	0	0	0	0	0	0	0	0	0	0	0	0
Tg21	0	0	0	0.530476	0.225281	0	0	0	0	0	0.742576	0	0	0	0	0	0.482121	0.661299	0	0	0	0	0	0.573333	0	0	0	0	0.537446	0	0	0	0.107684	1.01922	0.902338	1.8247	1.8247	1.13351	0.912468	1.40519	0.184957	0	0	0	0	0	0	0	0
Figure 6k	Vesicle numbers in presynaptic terminals (P14)
WT	31	15	27	10	56	7	14	11	10	28	4	7	14	24	8	14	8	11	29	41	12	35	50	8	8	7	10	10	8	7	50	11	6	7	6	40	25	29	16	6	5	9	20	20	5	14	41	20	10
Tg21	20	38	13	13	6	20	45	14	34	160	35	40	23	2	200	34	36	14	128	24	30	32	210	38	24	38	57	70	57	36	62	32	45	110	120	18	35	60	50	37	120	36	40	40	42	200	46	70	56
[truncated: 203 more columns]

## Sheet: Figure 7
Figure 7a	Morris Water Maze (MWM) tests performed in WT and Tg21 mice at early adulthood (P48-60)
Escape Latency (s) Aquisition
	WT			Tg21
	Mean	SD	N	Mean	SD	N
d1	76.1787	16	12	78.2787	20	12
d2	65.2544	12	12	47.6667	20	12
d3	58.8494	7.5	12	34.1667	7.85714	12
d4	50.4674	7.5	12	30.4348	13	12
Swimm path lenght (m) Aquisition
	WT			Tg21
	Mean	SD	N	Mean	SD	N
d1	13.5	1.6	12	19.1	2	12
d2	11	1.2	12	11	2	12
d3	10.7	0.9	12	8.2	1.1	12
d4	9	1.2	12	7	1.3	12
Speed Aquisition (m/s)
	WT			Tg21
	Mean	SD	N	Mean	SD	N
d1	0.177215	0.01	12	0.244	0.01	12
d2	0.168571	0.01	12	0.230769	0.01	12
d3	0.18182	0.012	12	0.24	0.014	12
d4	0.178333	0.016	12	0.23	0.01	12
Escape latency (s) Reversal
	WT			Tg21
	Mean	SD	N	Mean	SD	N
t1	74.8634	6.11111	12	62.2222	12	12
t2	50	5	12	33.0508	7.5	12
t3	36.6972	3.75	12	25	4.375	12
t4	32.8571	3.88889	12	20.7547	3.5	12
Swimm path lenght (m) Reversal
	WT			Tg21
	Mean	SD	N	Mean	SD	N
t1	13.7	1.1	12	14	1.2	12
t2	10	0.8	12	7.8	0.6	12
t3	8	1.3	12	6.5	0.7	12
t4	6.9	0.7	12	5.5	0.5	12
Speed during (m/s) Reversal
	WT			Tg21
	Mean	SD	N	Mean	SD	N
t1	0.183	0.018	12	0.225	0.01	12
t2	0.2	0.016	12	0.236	0.008	12
t3	0.218	0.016	12	0.26	0.016	12
t4	0.21	0.018	12	0.265	0.02	12
Figure 7b	Novel Object Recognition (NOR) test
WT 1h	0.18	0.07	0.39	0.6	0.08	0.68	0.64	-0.06	0.18	-0.17	0.67	0.23	0.1	0.33	0.16	0.52	0	0
WT 24h	0.3	0.57	-0.26	0.31	0.5	0.38	0.67	0.47	0.63	-0.5	-0.42	0.08	0.26	0.53	0.25	0.16	0.44	0.71
Tg21 1h	0.57	0.82	0.76	0.63	0.45	0.44	0.41	0.77	0.45	0.82	0.28	0.64	0.59	0.45	0.41	0.66	0.69	0.79
Tg21 24h	0.14	0.46	0.33	0.56	0.65	0.38	0.37	0.16	0.19	0.24	0.29	0.23	0.45	0.27	-0.19	0.29	-0.07	-0.19
Figure 7c	T-maze spatial working memory test
	WT			Tg21
	Mean	SD	N	Mean	SD	N
t1	74	4	12	72	4	12
t2	78	4	12	85	2	12
t3	80	4	12	86	3	12
t4	80	4	12	78	4	12
t5	82	4	12	85	3	12
t6	85	4	12	87	4	12

## Sheet: Supplementary Figure 1
Supplementary Figure 1a	Blood parameters
Spleen weight (mg) WT	36.1	37	67	61.8	61	75.3	56.6	36.55	64.34
Haematocrit (%) WT	40.6	39.4	41.5	43.7	40	34.6	37.9	40	39.5
Haemoglobin (g/dL) WT	15.9	14.5	13.9	14.6	14.6	14.8	16.3	16.4	15.8
EPO Plasma (pg/ml) WT	20.9327	6.415	70.7285	65.905	41.8111	45.003	28.241	51.434	75.552
Spleen weight (mg) Tg21	55.3	36.13	31.6	63.4	55.3	36.13	37.7	103.2	76.1
Haematocrit (%) Tg21	40	33.3	37.5	41.7	39	36.8	34	45.4	47.1
Haemoglobin (g/dL) Tg21	15.4	16.2	17.8	16.9	14	15.4	15.6	17.7	16.85
EPO Plasma (pg/ml) Tg21	58.817	36.307	10.335	47.975	38.3502	71.655	50.517	34.4905
Supplementary Figure 1b	Murine and human EPO expression in WT and Tg21 brain
mEPObrain WT	2.87263	2.94486	1.98117	2.15595	2.43246
hEPObrain WT	0.024246	0	0.027596	0	0.024157
mEPObrain Tg21	2.87834	2.65587	2.95692	2.10966	2.614
hEPObrain Tg21	43.5674	34.9125	31.0795	40.9073	41.2043
Supplementary Figure 1c	rhEPO expression in WT and Tg21 mice organs
Brain	WTP21	0.24246	0.24157	1.87	0.565
Kidney	WTP21	6.67	4.63661	4.6	5.9
Liver	WTP21	3.935	2	2.688	1.35
Spleen	WTP21	0.345	0.21	2	3
Brain	Tg21P5	72.2699	43.8596	63.8439	50.5324
Kidney	Tg21 P5	8.129	5.90995	9.84876	7.11935
Liver	Tg21P5	10.4	13.7974	7.9341	6.791
Spleen	Tg21 P5	2.456	0	0.268839	0.2
Brain	Tg21P21	38.2862	71.5055	55.4624	74.2814
Kidney	Tg21 P21	6.05924	5.63426	6.48112	3.34977
Liver	Tg21P21	3.04999	1.35701	3.98972	4.6192
Spleen	Tg21 P21	0.598205	0.310683	0.285897	0.513
Supplementary Figure 1d	EPOR mRNA expression in Spleen and brain (P60)
Brain WT	1.21748	0.85448	0.893422	0.873709	0.99797	1.16293
Spleen WT	15.2264	3.44983	16.2851	6.39098	13.6214	1.45475
Brain Tg21	2.0434	1.56101	1.43703	0.737241	1.71112
Spleen Tg21	6.38489	4.9072	15.467	7.11982	5.14434
Supplementary Figure 1e	EPOR mRNA expression in Cortex
WT P3	0.5925	0.5216	0.8718	0.606	0.6437	0.5529
WT P7	0.7305	0.76	0.6023	0.6128	0.724	0.69
WT P14	1.9595	2.042	2.0042	2.0684	1.8106	1.3646
WT P21	1.1798	1.2346	1.0841	0.2366	0.4164	1.21
Tg21 P3	0.9205	0.7658	1.0021	0.2557	0.74
Tg21 P7	0.4424	0.7103	0.7227	0.9047	0.6733
Tg21 P14	0.466	0.8447	1.452	1.6609	1.271	0.6303
Tg21 P21	0.8316	0.8803	1.1839	0.8577	1.3798	1.03

## Sheet: Supplementary Figure 3
Supplementary Figure 3a and 3c	Mass-specific NADH-linked respiration (PCI) Cortex
WT P3	14.8543	27.4737	22.5397	28.7524
WT P21	47.2052	82.5703	87.6099	51.3272	117.575
WT Adults	122.311	61.1883	67.2453	42.2097	49.3286	104.409	90.8174	40.3779
Tg21 P3	27.1934	52.4999	20.9187	10.3689
Tg21 P21	94.9629	31.175	74.3433	68.459	72.0422	91.9352
Tg21 Adults	62.8036	83.2636	95.0415	79.1796	90.2629	82.6786
Supplementary Figure 3b and d	Mass-specific NADH-linked respiration (PCI) Brainstem
WT P3	35.2278	43.2204	15.0642	19.9948	23.6717	29.89
WT P21	54.27	72.7964	56.1979	54.152	72.2484	26.515	89.3317
WT Adults	51.2683	61.0674	87.9028	111.94	69.7453	49.0745	98.2815	87.0669
Tg21 P3	56.5264	41.0441	30.5623	39.8741	26.8457	72.2131	43.2388	15.782
Tg21 P21	38.3142	36.1803	62.7419	98.2764	55.2186	44.4706	68.6037
Tg21 Adults	104.193	44.0349	40.4337	67.7723	104.866	40.2324
